# Supplementary material for: Identification of circadian clock modulators from existing drugs
Source: EMBO Mol Med. 2018 Apr 17;10(5):e8724. doi: 10.15252/emmm.201708724 (PMC5938619; doi:10.15252/emmm.201708724)
Supplement: Supplementary file 3 — Table EV1 [file EMMM-10-e8724-s003.xlsx]

## Sheet: Drug targets
Table EV1. Targets of hit compounds as reported in the DrugBank database or KEGG DRUG database (*)
CAS-NUMBER	DRUG NAME	TYPE OF MEDICINE	TARGET
522-51-0	DEQUALINIUM CHLORIDE	DISINFECTANTS, ANTISEPTICS	E3 ubiquitin-protein ligase XIAP cGMP-gated cation channel alpha-1 Calcium-activated potassium channel subunit alpha-1
633-65-8	BERBERINE CHLORIDE	GASTROINTESTINAL	Baculoviral IAP repeat-containing protein 5
553-12-8	PROTOPORPHYRIN IX	ANTI-CANCER, IMMUNOSUPPRESSIVES	Ferritin light chain
124858-35-1	NADIFLOXACIN	DISINFECTANTS, ANTISEPTICS	DNA gyrase subunit A*, B*
17692-51-2	METERGOLINE	CENTRAL NERVOUS SYSTEM	Sodium channel protein type 2 subunit alpha
2098-66-0	CYPROTERONE	HORMONES, CONTRACEPTIVES	Androgen receptor Prostate-specific antigen
17780-75-5	CLORGILINE HYDROCHLORIDE	CENTRAL NERVOUS SYSTEM	Monoamine oxidase A*
53-43-0	DHEA (PRASTERONE)	HORMONES, CONTRACEPTIVES	Estrogen receptor alpha, beta GABA-A receptor NMDA receptor Androgen receptor Estradiol 17-beta-dehydrogenase 1 Bile salt sulfotransferase Sulfotransferase family cytosolic 2B member 1 Peroxisome proliferator-activated receptor alpha Sigma non-opioid intracellular receptor 1 Nuclear receptor subfamily 1 group I member 2, 3
4008-48-4	NITROXOLINE	DISINFECTANTS, ANTISEPTICS	Methionine aminopeptidase 2 Magnesium cation Manganese cation
71939-50-9	ARTENIMOL	DISINFECTANTS, ANTISEPTICS	Actin, cytoplasmic 2 Alpha-aminoadipic semialdehyde dehydrogenase Annexin A2 ATP synthase subunit alpha, g, O, mitochondrial Calpastatin T-complex protein 1 subunit gamma Cofilin-1 Chloride intracellular channel protein 1 Cysteine and glycine-rich protein 1 Dihydropyrimidinase-related protein 2 Desmoplakin Elongation factor 1-alpha 1 Alpha-enolase Filamin-A Alpha-ketoglutarate-dependent dioxygena…
			Peptidyl-prolyl cis-trans isomerase A Peroxiredoxin-1 60S ribosomal protein L10, L14, L18, L23a, L35, L4 40S ribosomal protein S13, S17, S18, S19, S28, S5, S6, S8, S9 Splicing factor 1 Splicing factor, proline- and glutamine-rich Small nuclear ribonucleoprotein Sm D2 Signal recognition particle 14 kDa protein Serine/arginine-rich splicing factor 4 Transgelin Transgelin-2 Triosephosphate isomerase…
68-96-2	HYDROXYPROGERSTERONE	HORMONES, CONTRACEPTIVES	Glyceraldehyde-3-phosphate dehydrogenase
53123-88-9	RAPAMYCIN	ANTI-CANCER, IMMUNOSUPPRESSIVES	Cytochrome c
2062-78-4	PIMOZIDE	CENTRAL NERVOUS SYSTEM	Phosphoglycerate mutase 1
99592-32-2	SERTACONAZOLE	DISINFECTANTS, ANTISEPTICS	Myosin-9
9041-93-4	BLEOMYCIN SULFATE	ANTI-CANCER, IMMUNOSUPPRESSIVES	Protein disulfide-isomerase
183321-74-6	ERLOTINIB	ANTI-CANCER, IMMUNOSUPPRESSIVES	Probable ATP-dependent RNA helicase DDX5
72509-76-3	FELODIPINE	CARDIOVASCULAR	Serine hydroxymethyltransferase, mitochondrial
440-17-5	TRIFLUOPERAZINE HCL	CENTRAL NERVOUS SYSTEM	Spliceosome RNA helicase DDX39B
25614-03-3	BROMOCRIPTINE	CENTRAL NERVOUS SYSTEM	D1A, D1B, D2, D3, D4 dopamine receptor 5-hydroxytryptamine receptor 1A, 1B, 1D, 2A, 2B, 2C, 7 Alpha-1A, 1B, 1D, 2A, 2B, 2C adrenergic receptor
55079-83-9	ACITRETIN	DERMATOLOGICAL	Retinoic acid receptor RXR-alpha, beta, gamma Retinoic acid receptor alpha, beta, gamma Retinol-binding protein 1
32222-06-3	CALCITRIOL	VITAMINS, MINERALS	Vitamin D3 receptor Homeobox protein Hox-A10 Vitamin D-binding protein
65277-42-1	KETOCONAZOLE	DISINFECTANTS, ANTISEPTICS	Androgen receptor 17-hydroxylase Steroid 21-hydroxylase 11-hydroxylase Cytochrome P450 19A1 Potassium voltage-gated channel subfamily H member 2 Nuclear receptor subfamily 2, 3
23541-50-6	DAUNORUBICIN HCL	ANTI-CANCER, IMMUNOSUPPRESSIVES	DNA DNA topoisomerase 2-alpha, beta
153559-49-0	BEXAROTENE	ANTI-CANCER, IMMUNOSUPPRESSIVES	Retinoic acid receptor RXR-alpha, beta, gamma
123318-82-1	CLOFARABINE	ANTI-CANCER, IMMUNOSUPPRESSIVES	DNA polymerase alpha catalytic subunit Ribonucleoside-diphosphate reductase large subunit DNA
143-67-9	VINBLASTINE SULFATE	ANTI-CANCER, IMMUNOSUPPRESSIVES	Tubulin alpha-1A, beta, delta, gamma-1, epsilon chain Transcription factor AP-1
305-03-3	CHLORAMBUCIL	ANTI-CANCER, IMMUNOSUPPRESSIVES	DNA
70476-82-3	MITOXANTRONE HCL	ANTI-CANCER, IMMUNOSUPPRESSIVES	DNA DNA topoisomerase 2-alpha
33069-62-4	PACLITAXEL (TAXOL)	ANTI-CANCER, IMMUNOSUPPRESSIVES	Apoptosis regulator Bcl-2 Tubulin beta-1 chain Nuclear receptor subfamily 1 group I member 2 Microtubule-associated protein 2, 4, tau
82752-99-6	NEFAZODONE HCL	CENTRAL NERVOUS SYSTEM	5-hydroxytryptamine receptor 1A, 2A, 2C Sodium-dependent serotonin transporter Sodium-dependent noradrenaline transporter Sodium-dependent dopamine transporter Alpha-1A, 1B, 2A adrenergic receptor Potassium voltage-gated channel subfamily H member 2
64211-46-7	OXICONAZOLE NITRATE	DISINFECTANTS, ANTISEPTICS	Nuclear receptor subfamily 1 group I member 2
57-83-0	PROGESTERONE	HORMONES, CONTRACEPTIVES	Progesterone receptor Estrogen receptor alpha Mineralocorticoid receptor Steroid 17-alpha-hydroxylase/17,20 lyase Kappa-type opioid receptor Nuclear receptor subfamily 1 group I member 2 Alpha-1-acid glycoprotein 1 Glucocorticoid receptor Androgen receptor Sex hormone-binding globulin
159989-65-8	NELFINAVIR MESYLATE	DISINFECTANTS, ANTISEPTICS	HIV-1 protease
142340-99-6	ADEFOVIR DIPIVOXIL	DISINFECTANTS, ANTISEPTICS	DNA polymerase/reverse transcriptase (HBV-D)
1327-53-3	ARSENIC TRIOXIDE	ANTI-CANCER, IMMUNOSUPPRESSIVES	Inhibitor of nuclear factor kappa-B kinase subunit beta Thioredoxin reductase 1, cytoplasmic Transcription factor AP-1 G1/S-specific cyclin-D1 Mitogen-activated protein kinase 1, 3 RAC-alpha serine/threonine-protein kinase Cyclin-dependent kinase inhibitor 1 Histone deacetylase 1 Protein PML
113852-37-2	CIDOFOVIR	DISINFECTANTS, ANTISEPTICS	DNA polymerase catalytic subunit
364782-34-3	CINACALCET HCL	VITAMINS, MINERALS	Extracellular calcium-sensing receptor
4291-63-8	CLADRIBINE	ANTI-CANCER, IMMUNOSUPPRESSIVES	Ribonucleoside-diphosphate reductase large subunit Ribonucleoside-diphosphate reductase subunit M2, M2B DNA DNA polymerase alpha catalytic subunit DNA polymerase epsilon catalytic subunit A DNA polymerase epsilon subunit 2, 3, 4 Purine nucleoside phosphorylase
23593-75-1	CLOTRIMAZOLE	DISINFECTANTS, ANTISEPTICS	Intermediate conductance calcium-activated potassium channel protein 4 Nuclear receptor subfamily 1 group I member 2, 3
302962-49-8	DASATINIB	ANTI-CANCER, IMMUNOSUPPRESSIVES	Tyrosine-protein kinase ABL1, Lck, Yes, Fyn, BTK, CSK, Fgr, FRK, Lyn Proto-oncogene tyrosine-protein kinase Src Ephrin type-A receptor 2 Mast/stem cell growth factor receptor Kit Platelet-derived growth factor receptor beta Signal transducer and activator of transcription 5B Abelson tyrosine-protein kinase 2 Nuclear receptor subfamily 4 group A member 3 Breakpoint cluster region protein Ephrin ty…
201530-41-8	DEFERASIROX	VITAMINS, MINERALS	Iron
67392-87-4	DROSPIRENONE	HORMONES, CONTRACEPTIVES	Progesterone receptor Mineralocorticoid receptor Androgen receptor
56390-09-1	EPIRUBICIN HCL	ANTI-CANCER, IMMUNOSUPPRESSIVES	Chromodomain-helicase-DNA-binding protein 1 DNA topoisomerase 2-alpha DNA
159351-69-6	EVEROLIMUS	ANTI-CANCER, IMMUNOSUPPRESSIVES	Serine/threonine-protein kinase mTOR
100286-90-6	IRINOTECAN HCL	ANTI-CANCER, IMMUNOSUPPRESSIVES	DNA topoisomerase I, mitochondrial DNA topoisomerase 1
4759-48-2	ISOTRETINOIN (13-CIS-RETINOIC ACID)	DERMATOLOGICAL	Retinoic acid receptor alpha
1104-22-9	MECLIZINE DIHYDROCHLORIDE	GASTROINTESTINAL	Histamine H1 receptor Nuclear receptor subfamily 1 group I member 3
152520-56-4	NEBIVOLOL HCL	CARDIOVASCULAR	Beta-1, 2 adrenergic receptor
641571-10-0	NILOTINIB	ANTI-CANCER, IMMUNOSUPPRESSIVES	Tyrosine-protein kinase ABL1 Mast/stem cell growth factor receptor kit
635702-64-6	PAZOPANIB HCL	ANTI-CANCER, IMMUNOSUPPRESSIVES	Vascular endothelial growth factor receptor 1, 2, 3 Platelet-derived growth factor receptor alpha, beta Mast/stem cell growth factor receptor Kit Fibroblast growth factor receptor 3 Tyrosine-protein kinase ITK/TSK Fibroblast growth factor 1 SH2B adapter protein 3
137071-32-0	PIMECROLIMUS	DERMATOLOGICAL	Serine/threonine-protein kinase mTOR Peptidyl-prolyl cis-trans isomerase FKBP1A
518-28-5	PODOFILOX	ANTI-CANCER, IMMUNOSUPPRESSIVES	DNA topoisomerase 2-alpha Tubulin alpha-4A, beta chain
117976-90-6	RABEPRAZOLE-NA	GASTROINTESTINAL	Potassium-transporting ATPase alpha chain 1
118292-40-3	TAZAROTENE	DERMATOLOGICAL	Retinoic acid receptor alpha, beta, gamma Retinoic acid receptor RXR-beta
52-24-4	THIOTEPA	ANTI-CANCER, IMMUNOSUPPRESSIVES	DNA
302-79-4	TRETINOIN	DERMATOLOGICAL	Retinoic acid receptor RXR-alpha, beta, gamma Retinoic acid receptor alpha, beta, gamma Retinal dehydrogenase 1 Retinoic acid-induced protein 3 Nuclear receptor subfamily 0 group B member 1 Retinal dehydrogenase 2 Retinoic acid receptor responder protein 1 Lipocalin-1 Odorant-binding protein 2a Retinol-binding protein 4 [Pyruvate dehydrogenase [lipoamide]] kinase isozyme 4, mitochondrial Cytochro…
